# Supplementary material for: Broad-scale recombination pattern in the primitive bird Rhea americana (Ratites, Palaeognathae)
Source: PLoS One. 2017 Nov 2;12(11):e0187549. doi: 10.1371/journal.pone.0187549 (PMC5667853; doi:10.1371/journal.pone.0187549)
Supplement: S1 File — (XLSX) [file pone.0187549.s003.xlsx]

## Sheet: SC set length
Set ID	Aut SC length
Ra251	212.713
Ra36A	213.46
Ra59	221.658
Ra283	225.188
Ra157	227.117
Ra26	229.342
Ra36B	230.219
Ra178	232.011
Ra40	232.018
Ra23A	232.735
Ra22	233.914
Ra111	234.521
Ra180	239.989
Ra227	241.491
Ra56	242.3
Ra147	244.875
Ra61	246.654
Ra10	248.331
Ra153	250.814
Ra231	251.243
Ra24	252.382
Ra195	252.748
Ra279	253.192
Ra237	253.269
Ra20	253.467
Ra241	254.171
Ra269	255.197
Ra299	255.408
Ra42	256.312
Ra166B	256.823
Ra285	257.185
Ra168	257.401
Ra131	258.587
Ra201	259.072
Ra193	259.458
Ra66	260.435
Ra109	262.601
Ra249	263.818
Ra159	263.87
Ra189	264.758
Ra247	266.058
Ra127	266.565
Ra182	268.269
Ra143	270.887
Ra123	271.268
Ra267	272.397
Ra133	273.039
Ra184	274.964
Ra253	275.129
Ra265	276.013
Ra245	276.57
Ra207	280.23
Ra151	281.238
Ra259	281.547
Ra06	282.986
Ra172	283.708
Ra235	284.099
Ra287	284.859
Ra135	285.151
Ra233	286.13
Ra170	286.319
Ra311	287.969
Ra191	288.163
Ra38A	289.953
Ra213	290.28
Ra186	291.87
Ra261	292.116
Ra273	292.595
Ra145	292.782
Ra18A	298.353
Ra223	301.871
Ra281	304.848
Ra34A	305.548
Ra176	306.706
Ra121	308.741
Ra307	310.316
Ra211B	317.072
Ra11	317.376
Ra255	317.945
Ra217	318.117
Ra141	321.594
Ra155	322.53
Ra48	330.232
Ra13	330.781
Ra25	333.454
Ra139	334.861
Ra08	335.813
Ra15	336.317
Ra32A	336.603
Ra243	344.001
Ra02	359.845
Ra211A	360.277
Ra07	372.976
Ra215	375.314
	278.674

## Sheet: S1_Table 
	SC1			SC2			SC3			SC4			SC5			SC6			ZW
Set ID	Total	SA	LA	Total	SA	LA	Total	SA	LA	Total	SA	LA	Total	SA	LA	Total	SA	LA	Total	SA	LA
Ra251	13.7788	4.72387	9.05494	12.5442	5.70455	6.8397	10.842	0.337819	10.5041	4.77245	0.351723	4.42073	4.86544	1.68299	3.18245	4.00314	3.42159	0.581552	3.6581	3.15512	0.502979
Ra36A	11.6127	4.24973	7.36294	9.66283	4.49074	5.1721	8.16221	0.345511	7.8167	4.56173	0.369309	0.0179973	5.21206	1.7645	3.44756	3.06409	2.71341	0.350674	3.5016	2.8137	0.687908
Ra59	10.4472	4.13637	6.31082	8.61089	3.76593	4.84496	11.0477	0.375946	10.6717	4.55944	0.303584	4.25586	3.85051	1.49395	2.35656	5.24218	4.8123	0.429881	4.78147	4.08444	0.697026
Ra283	9.23	3.55605	5.67394	7.896	3.28556	4.61044	7.48409	0.249945	7.23414	4.38021	0.350401	4.0298	3.36604	1.21921	2.14683	2.77161	2.41756	0.354048	4.83571	4.20003	0.635678
Ra157	10.0614	3.88317	6.17819	7.45094	3.36387	4.08707	7.78014	0.286601	7.49354	3.91723	0.261437	3.6558	3.62111	1.26013	2.36098	3.5484	3.21613	0.33227	3.66559	2.95521	0.710383
Ra26	16.6919	5.06099	11.6309	7.56966	3.16431	4.40535	6.651	0.244947	6.40605	4.36448	0.345513	4.01896	4.37643	1.4555	2.92093	2.4165	2.10371	0.312785	3.7829	3.07912	0.703785
Ra36B	11.5124	4.58276	6.92964	8.707	3.8252	4.8818	7.84058	0.292693	7.54789	4.31542	0.294797	4.02062	3.60655	1.33936	2.26718	3.55253	3.22026	0.33227	5.37192	4.43669	0.755821
Ra178	9.39985	3.55754	5.8423	7.56156	3.27041	4.29115	6.78203	0.281927	6.5001	4.85454	0.350401	4.50414	3.88281	1.36672	2.51609	2.60672	2.208	0.398724	3.70618	3.06772	0.63846
Ra40	10.7326	4.14852	6.58404	7.12998	3.02132	4.10866	6.1506	0.333676	5.81692	4.2428	0.275267	3.96753	3.46243	1.18388	2.27855	5.56002	5.3358	0.224221	4.19301	3.58901	0.604007
Ra23A	11.6891	4.38731	7.30175	8.40512	3.51263	4.89249	6.87734	0.271217	6.60612	4.61969	0.278061	4.34162	3.94345	1.4811	2.46235	3.19143	2.7545	0.436936	6.34978	5.30594	1.04384
Ra22	12.872	4.73399	8.138	8.39414	3.67941	4.71473	6.42732	0.273011	6.15431	5.32922	0.292692	5.03653	3.69442	1.35138	2.34304	2.31112	2.03466	0.276465	3.86677	3.26528	0.601483
Ra111	9.41603	3.42631	5.98972	7.53268	3.62194	3.91074	7.4549	0.325607	7.1293	4.60291	0.323317	4.27959	5.02922	1.85481	3.17441	2.5499	2.19537	0.354528	3.49393	3.2159	0.278036
Ra180	12.1156	4.52529	7.59035	10.3442	4.54105	5.80316	9.35391	0.348188	9.00573	7.16106	0.247342	6.91372	4.21533	1.55193	2.6634	2.95633	2.60858	0.347756	3.95298	3.42607	0.526915
Ra227	11.8118	4.51061	7.30119	8.76869	3.69181	5.07688	6.96446	0.266293	6.69816	5.01928	0.405305	4.61398	4.5907	1.54704	3.04365	2.43891	2.23284	0.206065	3.97264	3.39047	0.582173
Ra56	10.2269	3.95996	6.26692	8.4539	3.63526	4.81863	6.18591	0.205842	5.98007	5.58834	0.335401	5.25293	4.26467	1.5834	2.68127	2.84369	2.5414	0.302291	4.40962	3.84951	0.560109
Ra147	12.7768	4.84934	7.92749	9.62406	3.83721	5.78685	6.81548	0.259656	6.55583	5.06604	0.347807	4.71823	4.20387	1.51738	2.68649	6.10393	5.63475	0.469176	4.07198	3.34274	0.729243
Ra61	10.6754	3.992	6.68337	8.9607	3.93269	5.028	7.55332	0.320915	7.2324	4.98682	0.370338	4.61649	4.83741	1.54396	3.29346	2.70916	2.46885	0.240311	5.16548	4.18033	0.985152
Ra10	14.5037	5.71753	8.78618	9.61296	4.19448	5.41848	7.59392	0.356077	7.23784	5.34156	0.31257	5.02899	5.21845	1.96978	3.24867	2.4103	2.14641	0.263892	4.12897	3.44941	0.679554
Ra153	12.0998	4.59851	7.50126	13.0568	6.4995	6.55726	6.82108	0.2392	6.58188	7.04588	0.560959	6.48492	4.92684	1.69602	3.23081	3.10678	2.86718	0.239603	3.95322	3.40529	0.547922
Ra231	11.7884	4.50056	7.28785	10.7471	4.71607	6.03099	9.35287	0.400331	8.95254	6.15978	0.368106	5.79168	3.74935	1.33595	2.4134	3.0472	2.70288	0.34432	4.2254	3.61388	0.611528
Ra24	11.2339	4.20988	7.02399	9.656	4.3562	5.2998	7.74612	0.351333	7.39479	4.8973	0.359078	4.53822	4.76638	1.64552	3.12085	2.95083	2.61098	0.339851	4.12953	3.34262	0.786917
Ra195	11.4464	4.52996	6.91645	9.7901	4.36863	5.42147	7.67824	0.373239	7.305	5.6334	0.360213	5.27319	3.96494	1.41116	2.55378	2.66201	2.32974	0.33227	4.26474	3.71306	0.55168
Ra279	12.9831	5.00523	7.97783	7.90995	3.45664	4.45331	7.89361	0.327733	7.56588	4.63588	0.31257	4.32331	5.15227	1.6345	3.51778	3.54983	3.16169	0.388139	4.21187	3.54513	0.66674
Ra237	14.1789	5.25925	8.91966	9.883	4.35718	5.52582	7.17215	0.338828	6.83333	5.66121	0.338829	5.32238	3.5926	1.20444	2.38816	3.23311	2.80953	0.42358	4.23586	3.48155	0.754309
Ra20	13.4503	4.28684	9.16345	8.08328	3.63793	4.44535	8.83113	0.334019	8.49711	5.80064	0.30735	5.49329	4.43713	1.51001	2.92712	2.89257	2.49752	0.395045	5.00387	4.3987	0.60517
Ra241	12.8112	4.86076	7.95047	13.463	5.88947	7.57353	9.77783	0.358283	9.41954	7.10509	0.352865	6.75222	4.14149	1.45645	2.68504	3.12042	2.75964	0.360781	4.23485	3.60795	0.626901
Ra269	10.8972	4.05351	6.84366	6.68223	3.05932	3.62291	9.63602	0.341548	9.29447	4.11703	0.305338	3.81169	3.91143	1.45015	2.46129	3.0413	2.60493	0.436373	3.70618	3.0502	0.655985
Ra299	12.4092	4.63203	7.77721	8.14568	3.76644	4.37924	8.12031	0.310602	7.80971	5.97425	0.327732	5.64652	4.08538	1.41978	2.6656	3.18764	2.69309	0.494555	4.16393	3.58898	0.574948
Ra42	11.3055	4.24411	7.06141	11.4573	5.50966	5.94761	8.43551	0.39701	8.0385	6.76477	0.300248	6.46452	4.05303	1.41071	2.64231	4.03098	3.663	0.367982	4.34361	3.50429	0.83932
Ra166B	15.2744	5.43088	9.84357	10.5971	4.99992	5.59714	6.55792	0.29793	6.25999	5.95328	0.295071	5.65821	4.21468	1.36893	2.84575	3.70571	3.33589	0.369818	4.3335	3.58356	0.749947
Ra285	10.3355	3.69676	6.63876	8.23482	3.82645	4.40837	8.19317	0.360854	7.83232	4.88119	0.31649	4.5647	4.10988	1.3937	2.71619	4.28797	3.80724	0.480727	4.19084	3.56355	0.627297
Ra168	11.3242	4.08388	7.24034	8.29784	3.72239	4.57545	7.37206	0.298188	7.07387	5.08757	0.355476	4.73209	5.55349	1.98605	3.56744	3.76996	3.01495	0.755016	4.17306	3.38561	0.787444
Ra131	13.0238	5.25512	7.76866	8.28153	3.59979	4.68174	10.2719	0.346253	9.9256	4.9628	0.314046	4.64875	3.74696	1.31903	2.42793	2.55373	2.20657	0.347155	4.30211	3.7337	0.568411
Ra201	11.0444	4.41152	6.63286	10.241	4.375	5.86602	6.06447	0.272255	5.79221	6.6113	0.472701	6.13859	3.99504	1.47504	2.52	2.96842	2.60113	0.367292	4.31254	3.58404	0.728495
Ra193	11.5329	4.26395	7.26892	8.92824	3.63748	5.29075	7.36624	0.286594	7.07964	5.4958	0.32204	5.17376	4.30539	1.56687	2.73853	2.87382	2.56104	0.312784	4.39635	3.88893	0.507415
Ra66	10.9046	4.19168	6.71292	10.5364	4.58844	5.94798	9.12986	0.311336	8.81852	6.73227	0.351552	6.38072	4.40201	1.63172	2.77028	3.52208	3.1501	0.371983	4.64152	4.06846	0.57306
Ra109	13.3113	5.22543	8.0859	7.4	3.26715	4.13285	8.3242	0.376936	7.94727	4.47091	0.278964	4.19195	4.1702	1.51451	2.65569	2.67495	2.30467	0.370275	4.65691	4.30128	0.355625
Ra249	15.6532	5.73733	9.91589	7.82252	3.43201	4.39051	7.18075	0.289801	6.89095	4.44159	0.300248	4.14134	4.42345	1.67424	2.74922	2.81937	2.42817	0.3912	4.55477	3.67283	0.881937
Ra159	9.98921	3.71107	6.27814	9.05303	3.95743	5.0956	7.45975	0.27758	7.18217	5.18535	0.330541	4.8548	3.91029	1.39267	2.51763	3.29085	2.89947	0.391386	5.94211	5.36281	0.579301
Ra189	10.1299	3.76322	6.3667	11.4973	5.66796	5.82937	7.23463	0.311087	6.92354	6.12321	0.296114	5.82709	4.50813	1.50993	2.99819	3.20138	2.88006	0.321327	4.12547	3.4975	0.627969
Ra247	11.7258	4.43929	7.28648	9.89114	4.76047	5.13067	9.11541	0.351114	8.7643	7.11055	0.36192	6.74863	4.53156	1.74385	2.78771	2.78552	2.41754	0.367982	4.61546	4.05568	0.559783
Ra127	16.6941	5.73227	10.9619	8.89957	3.92003	4.97955	8.184	0.283349	7.90065	4.87039	0.36531	4.50508	3.88864	1.44546	2.44318	2.76123	2.40972	0.351514	4.11941	3.44373	0.675682
Ra182	12.776	5.16429	7.61174	10.7305	4.37986	6.35061	9.36293	0.273384	9.08955	6.03573	0.40206	5.63367	5.02941	1.71252	3.31688	2.72267	2.34381	0.37886	4.00565	3.41744	0.588203
Ra143	11.8625	4.27361	7.58885	8.92206	4.08938	4.83268	6.65997	0.267976	6.392	5.61627	0.313309	5.30296	3.82017	1.32255	2.49762	3.08271	2.69458	0.38813	4.43387	3.64903	0.784845
Ra123	11.1227	4.56024	6.56242	8.9379	3.91319	5.02471	6.67038	0.260689	6.40969	5.17381	0.308351	4.86546	4.34453	1.45884	2.8857	3.22318	2.85474	0.368442	4.28195	3.664	0.617941
Ra267	12.258	4.57975	7.6783	8.94176	3.84585	5.09591	7.75958	0.414886	7.34469	5.45155	0.306597	5.14496	4.01431	1.43026	2.58405	3.81853	3.38119	0.437342	5.23858	4.67257	0.566008
Ra133	11.6417	4.62925	7.01247	12.9846	6.09718	6.88738	8.62132	0.349575	8.27174	5.42101	0.333558	5.08745	3.9175	1.38323	2.53427	2.54445	2.1891	0.355346	4.34428	3.55851	0.785774
Ra184	17.0302	6.33726	10.6929	15.3411	6.90965	8.43143	7.84924	0.291378	7.55786	8.17746	0.360854	7.81661	6.47433	2.15295	4.32137	2.68043	2.31965	0.360781	4.96799	4.32718	0.640818
Ra253	20.3806	7.25995	13.1207	12.6549	4.12719	8.52773	7.64766	0.306597	7.34107	7.00976	0.533243	6.47651	4.81849	1.81738	3.00112	2.77175	2.31067	0.46108	4.56958	3.76304	0.806538
Ra265	14.368	5.64761	8.72035	7.55343	3.33112	4.22231	8.62738	0.391389	8.23599	7.52247	0.428589	7.09388	4.80327	1.54691	3.25636	3.13008	2.76556	0.364515	4.91301	4.17192	0.74109
Ra245	10.0879	3.85655	6.23139	8.20414	3.70197	4.50217	8.35796	0.340381	8.01758	9.54212	0.322996	9.21912	4.35926	1.58012	2.77914	4.38117	4.05592	0.325253	4.44774	3.82049	0.627252
Ra207	11.6093	3.89686	7.71243	12.0075	5.00872	6.9988	7.41077	0.346252	7.06451	6.13626	0.33425	5.80201	3.41459	1.19856	2.21603	2.78107	2.41286	0.368213	4.51471	3.75141	0.763304
Ra151	15.2818	5.71844	9.56332	9.15723	4.10452	5.05271	7.01594	0.304327	6.71162	5.85304	0.431813	5.42123	4.44315	1.62369	2.81946	3.04718	2.67463	0.372554	4.90009	4.26713	0.632953
Ra259	12.7466	4.73135	8.01527	8.45036	3.82837	4.622	7.80063	0.335171	7.46546	4.84683	0.295071	4.55176	5.49055	1.87975	3.6108	2.93249	2.63298	0.299517	4.50805	3.89728	0.610767
Ra06	10.7541	4.18937	6.56468	8.99402	3.96732	5.0267	10.6241	0.33769	10.2864	4.59715	0.311335	4.28581	4.24135	1.50495	2.7364	2.71867	2.3523	0.366368	5.00309	4.31347	0.689619
Ra172	12.2032	4.53517	7.66808	9.15359	4.02599	5.1276	9.52218	0.305338	9.21684	5.66465	0.33769	5.32696	4.47036	1.62045	2.84991	2.88265	2.54041	0.342243	4.93467	4.20852	0.726147
Ra235	12.5362	4.78721	7.74896	9.80528	4.35389	5.45139	8.76297	0.378161	8.38481	6.01466	0.359999	5.65466	4.34044	1.4889	2.85154	3.90112	3.19267	0.708446	4.12531	3.49387	0.631441
Ra287	11.7665	4.50643	7.26007	8.83274	3.79111	5.04163	6.72648	0.283077	6.44341	5.13522	0.319156	4.81607	4.25891	1.51302	2.74589	4.38256	3.95898	0.42358	4.89328	4.21301	0.680264
Ra135	12.1429	4.40376	7.73919	7.31394	3.18249	4.13145	7.43797	0.317947	7.12002	5.18687	0.281439	4.90543	4.28202	1.62634	2.65569	3.49717	3.12712	0.370046	5.09688	4.15761	0.93927
Ra233	9.46583	3.58208	5.88376	8.84423	3.88233	4.96191	10.3339	0.322996	10.0109	8.07019	0.372412	7.69778	4.93772	1.76359	3.17413	2.83876	2.4599	0.378861	4.57309	3.93082	0.642277
Ra170	11.8555	4.61242	7.24305	8.85461	3.89583	4.95878	8.03694	0.287934	7.749	5.42071	0.350455	5.07026	4.46314	1.46744	2.99571	3.61655	3.135	0.481552	4.53243	3.84929	0.683145
Ra311	16.0149	4.63794	11.377	12.104	5.0068	7.0972	6.96156	0.289801	6.67176	5.01539	0.344915	4.67048	3.74062	1.32241	2.41821	4.26065	3.88179	0.37886	4.85056	4.04794	0.80262
Ra191	14.4218	4.79713	9.62467	8.846	4.07263	4.77337	7.48248	0.376937	7.10554	4.81339	0.318189	4.4952	4.57097	1.7109	2.86007	3.29466	2.90897	0.385691	5.76847	4.96911	0.799362
Ra38A	11.8748	4.54032	7.3345	9.50233	4.16837	5.33396	7.9928	0.363746	7.62906	4.26431	0.199008	4.0653	3.56733	1.35005	2.21728	2.8419	2.46981	0.372099	4.47761	3.67094	0.806675
Ra213	11.0415	4.29404	6.74741	8.24422	3.61096	4.63327	7.97048	0.360213	7.61026	5.11056	0.39432	4.71624	4.10252	1.49533	2.60719	3.14079	2.77627	0.364515	4.40284	3.77097	0.63187
Ra186	11.1777	4.04754	7.13018	10.2036	4.60357	5.60002	7.82997	0.339057	7.49091	6.47754	0.378365	6.09918	4.10832	1.42893	2.67939	2.84719	2.42581	0.421376	5.40081	4.73014	0.670668
Ra261	12.9281	4.65703	8.27107	7.84827	3.54098	4.30728	6.15832	0.32228	5.83604	5.74523	0.385626	5.3596	3.70181	1.35369	2.34812	3.13145	2.81678	0.314672	5.05863	4.27887	0.779754
Ra273	10.8018	4.19323	6.60854	10.4721	4.95559	5.51649	7.8112	0.349795	7.46141	5.50527	0.360854	5.14441	4.80005	1.70941	3.09065	2.77007	2.36154	0.408526	5.23841	4.37871	0.859696
Ra145	13.6757	5.07762	8.59813	7.29921	3.14721	4.15201	8.4087	0.314045	8.09465	5.37144	0.335401	5.03604	6.54091	2.44916	4.09174	2.77926	2.40467	0.374593	5.26848	4.17427	0.849142
Ra18A	9.67062	3.71705	5.95357	8.22138	3.54713	4.67425	8.33305	0.289801	8.04325	5.49705	0.376937	5.12011	4.12734	1.46532	2.66202	3.13524	2.86989	0.265355	4.68459	3.96245	0.722142
Ra223	10.8573	4.01412	6.84315	12.0604	4.12228	7.93817	7.76824	0.323711	7.44453	4.78592	0.386225	4.39969	4.44627	1.51915	2.92712	3.08738	2.71756	0.369818	5.64118	4.90576	0.735426
Ra281	17.807	7.22905	10.578	13.6313	5.89727	7.734	7.63497	0.359999	7.27497	6.29603	0.351114	5.94491	4.15063	1.46559	2.68504	2.92918	2.4928	0.436374	5.03409	4.27149	0.762607
Ra34A	11.2077	4.42307	6.7846	8.39013	3.75519	4.63494	7.23075	0.313308	6.91744	4.72142	0.347807	4.37362	3.92057	1.45929	2.46129	2.82986	2.48417	0.345687	4.82148	4.16447	0.657012
Ra176	13.969	5.07354	8.89549	9.71364	4.2458	5.46784	8.38143	0.238785	8.14265	6.23162	0.278964	5.95266	4.09451	1.42891	2.6656	2.43433	2.10261	0.331724	5.30721	4.66499	0.642225
Ra121	11.7122	4.32727	7.38493	8.81644	3.94115	4.8753	7.59398	0.387819	7.20617	4.2635	0.298447	3.96506	4.06217	1.41985	2.64232	3.12337	2.6634	0.459977	5.20159	4.3135	0.888092
Ra307	13.3113	5.22543	8.0859	11.5117	5.6568	5.85491	9.46657	0.285786	9.18079	4.68787	0.328671	4.3592	4.22382	1.37806	2.84575	3.29175	2.95853	0.333222	5.61503	4.84488	0.770152
Ra211B	13.6757	5.07762	8.59813	9.90552	4.74931	5.15621	6.49384	0.211399	6.28245	6.54917	0.27758	6.27159	4.11902	1.40284	2.71619	2.82135	2.42566	0.395687	4.43572	3.52484	0.910873
Ra11	9.67062	3.71705	5.95357	8.91396	3.90887	5.00509	7.55391	0.285786	7.26812	8.84321	0.393685	8.44953	5.56263	1.99519	3.56744	3.17319	2.80891	0.364284	4.13729	3.45778	0.679511
Ra255	10.8573	4.01412	6.84315	10.7449	4.3687	6.37615	8.67934	0.341548	8.33779	4.83045	0.407642	4.42281	3.7561	1.32817	2.42793	2.95514	2.56428	0.390859	5.63618	5.04128	0.594899
Ra217	9.67062	3.71705	5.95357	8.93645	4.07822	4.85823	9.80158	0.316264	9.48532	5.39313	0.484155	4.90898	4.00418	1.48418	2.52	2.93403	2.60464	0.32939	5.17032	4.46296	0.707355
Ra141	11.0415	4.29404	6.74741	8.95229	3.90203	5.05026	6.47782	0.20847	6.26935	8.7742	0.503718	8.27049	3.70356	1.36052	2.34304	3.29148	2.90466	0.386818	5.30339	4.49482	0.808569
Ra155	17.0302	6.33726	10.6929	8.95615	3.8347	5.12145	8.13792	0.361966	7.77595	5.26169	0.455056	4.80663	5.03836	1.86395	3.17441	3.59939	3.24908	0.350308	4.96995	4.11249	0.857457
Ra48	20.3806	7.25995	13.1207	12.999	6.08603	6.91293	7.94248	0.31667	7.62581	5.59413	0.346084	5.19714	4.22447	1.56107	2.6634	3.47243	3.12366	0.348763	5.0647	4.14388	0.920814
Ra13	14.368	5.64761	8.72035	11.0494	6.89849	4.15086	7.67699	0.36526	7.31173	5.74959	0.385627	5.36396	4.59984	1.55618	3.04365	3.16443	2.76279	0.401632	5.47814	4.95895	0.519185
Ra25	10.0879	3.85655	6.23139	10.6115	4.98877	5.62269	8.65671	0.450052	8.20666	5.50963	0.360854	5.14877	4.27381	1.59254	2.68127	3.43215	3.06116	0.370986	4.29883	3.6018	0.697026
Ra139	13.7788	4.72387	9.05494	8.24921	3.81529	4.43392	8.38729	0.399044	7.98825	5.3758	0.335401	5.0404	4.21301	1.52652	2.68649	2.39342	2.13289	0.260527	5.45529	4.66582	0.789471
Ra08	10.0614	3.88317	6.17819	8.31223	3.71124	4.60099	7.4401	0.404914	7.03518	5.50141	0.376936	5.12447	4.84655	1.55309	3.29346	2.84682	2.44267	0.404153	5.99383	5.38019	0.613642
Ra15	10.4472	4.13637	6.31082	8.29592	3.58863	4.70728	7.04528	0.362989	6.68229	4.79028	0.386225	4.40405	5.22759	1.97892	3.24867	2.795	2.35863	0.436374	4.8972	4.06947	0.827737
Ra32A	9.23	3.55605	5.67394	10.2554	4.36384	5.89156	7.82996	0.393834	7.43613	6.30039	0.351113	5.94927	4.93597	1.70516	3.23081	3.6114	3.2929	0.318497	4.0004	3.25576	0.744641
Ra243	11.7122	4.32727	7.38493	8.94262	3.62633	5.3163	9.57693	0.396352	9.18058	4.72578	0.347806	4.37798	3.75849	1.34509	2.4134	2.65377	2.28283	0.370937	5.49929	4.83926	0.66003
Ra02	16.6919	5.06099	11.6309	10.5508	4.57728	5.97352	7.03962	0.390663	6.64895	6.23598	0.278964	5.95702	4.77551	1.65466	3.12086	3.37831	2.98846	0.389853	4.67382	3.9768	0.697026
Ra211A	11.6093	3.89686	7.71243	7.41439	3.25599	4.1584	8.7923	0.436824	8.35548	4.26786	0.298446	3.96942	3.97408	1.42029	2.55378	4.10421	3.60429	0.499915	5.98252	5.28576	0.696753
Ra07	11.6127	4.24973	7.36294	7.83691	3.42085	4.41606	6.75581	0.341739	6.41407	4.69223	0.328671	4.36356	5.16141	1.64364	3.51778	3.42459	2.96073	0.46386	4.09728	3.37775	0.719524
Ra215	11.1777	4.04754	7.13018	9.06742	3.94628	5.12114	7.4673	0.376609	7.09069	6.55353	0.27758	6.27595	3.60174	1.21358	2.38816	3.73087	2.34381	1.38706	4.80321	4.04514	0.758069

## Sheet: Table 1 & Fig 3
Female	Set ID	Total num foci	Foci ZW	Foci autos	SC1	SC2	SC3	SC4	SC5	SC6
1	Ra1	61	3	58	7	4	5	2	3	2
1	Ra2	66	2	64	5	4	5	2	3	2
1	Ra3	63	3	60	6	5	3	3	2	2
1	Ra4	60	3	57	6	6	4	2	2	1
1	Ra5	61	2	59	6	5	5	2	2	2
1	Ra6	52	2	50	5	5	3	3	2	1
1	Ra7	71	3	68	7	4	5	3	2	1
1	Ra8	66	3	63	4	6	5	2	3	3
1	Ra9	65	2	63	9	5	4	3	3	2
1	Ra10	64	2	62	6	6	4	3	2	3
1	Ra11	66	3	63	7	7	5	2	2	2
1	Ra12	74	3	71	6	5	3	2	3	1
1	Ra13	59	2	57	8	5	4	3	3	1
1	Ra14	61	3	58	6	5	5	4	2	2
1	Ra15	60	2	58	8	4	3	3	4	2
1	Ra16	59	2	57	8	5	6	3	3	2
1	Ra17	59	1	58	6	6	6	4	3	2
1	Ra18	60	3	57	7	5	6	3	4	2
1	Ra19	64	2	62	9	6	5	4	2	2
1	Ra20	55	2	53	6	5	6	2	2	2
1	Ra21	63	3	60	7	8	5	3	2	2
1	Ra22	55	2	53	7	6	4	3	2	1
1	Ra23	60	2	58	6	6	4	3	2	1
1	Ra24	65	2	63	6	4	5	2	2	3
1	Ra25	62	2	60	7	5	5	3	2	1
1	Ra26	60	3	57	5	4	3	4	3	1
1	Ra27	68	2	66	5	6	4	3	2	2
1	Ra28	60	2	58	6	5	4	2	2	2
1	Ra29	67	3	64	6	5	4	2	3	2
1	Ra30	62	2	60	7	6	2	3	2	2
1	Ra31	62	2	60	7	3	5	2	3	2
1	Ra32	64	3	61	7	4	3	3	3	2
1	Ra33	64	2	62	6	5	4	3	4	2
1	Ra34	63	2	61	7	6	4	3	3	2
1	Ra35	62	2	60	8	6	6	5	3	2
1	Ra36	56	3	53	8	5	4	3	3	2
1	Ra37	64	2	62	7	6	4	3	2	1
1	Ra38	63	2	61	6	5	4	2	3	2
1	Ra39	60	2	58	6	6	4	2	3	2
1	Ra40	66	2	64	5	5	6	4	2	2
1	Ra41	60	2	58	8	5	4	4	3	2
1	Ra42	61	2	59	8	7	5	4	2	2
1	Ra43	63	2	61	9	6	3	3	2	2
1	Ra44	57	2	55	6	6	3	3	3	2
1	Ra45	60	2	58	9	4	3	3	3	2
1	Ra46	62	2	60	7	5	6	4	3	1
1	Ra47	64	3	61	6	5	3	2	3	2
1	Ra48	58	2	56	6	4	4	2	2	1
1	Ra49	61	2	59	7	5	4	4	3	1
1	Ra50	64	1	63	6	5	4	3	2	2
1	Ra51	60	2	58	7	4	5	3	2	2
1	Ra52	60	2	58	8	5	4	3	3	2
1	Ra53	64	2	62	6	7	3	3	3	1
1	Ra54	63	3	60	7	5	4	2	3	2
1	Ra55	62	2	60	8	4	5	3	4	2
1	Ra56	66	2	64	7	5	3	3	2	2
1	Ra57	64	2	62	8	6	6	3	2	1
1	Ra58	67	2	65	9	5	3	2	3	2
2	Ra59	61	1	60	7	5	4	3	2	2
2	Ra60	62	2	60	6	4	4	2	3	2
2	Ra61	59	2	57	8	5	5	3	2	1
2	Ra62	57	2	55	9	6	4	2	3	2
2	Ra63	53	2	51	7	5	5	2	2	2
2	Ra64	54	3	51	5	5	6	2	3	1
2	Ra65	54	1	53	5	5	4	2	3	1
2	Ra66	54	2	52	7	6	4	3	2	2
2	Ra67	61	2	59	6	4	5	3	3	2
2	Ra68	54	2	52	8	5	4	4	2	2
2	Ra69	53	2	51	9	4	3	3	3	2
2	Ra70	59	2	57	7	5	6	3	4	2
2	Ra71	52	2	50	6	6	4	2	3	2
2	Ra72	57	1	56	5	6	4	2	2	1
2	Ra73	54	2	52	6	5	4	2	3	2
2	Ra74	57	2	55	5	4	6	3	2	1
2	Ra75	56	2	54	5	4	4	2	2	1
2	Ra76	56	1	55	8	6	5	3	2	2
2	Ra77	57	3	54	9	6	3	2	3	2
2	Ra78	57	2	55	7	5	5	4	2	2
2	Ra79	64	2	62	6	7	4	3	2	1
3	Ra80	60	3	57	8	5	5	3	2	2
3	Ra81	66	1	65	9	5	4	3	3	2
3	Ra82	69	2	67	7	4	3	2	2	2
3	Ra83	64	3	61	6	5	4	3	3	1
3	Ra84	62	2	60	8	6	4	2	2	2
3	Ra85	63	3	60	6	6	5	3	4	1

## Sheet: Fig 3C
Numer of foci/bivalent or bivalent set
Set ID	SC rank						Bivalents with n foci (11 to 39)
	7	8	9	10	11 to 39		2 foci	1 focus	No focus
Ra1	2	2	1	1	29		1	28
Ra2	2	1	2	1	37		2	26	1
Ra3	1	2	1	1	34		2	26	1
Ra4	2	1	1	2	30		1	28
Ra5	2	2	1	1	31		1	28
Ra6	2	1	1	1	26			27	2
Ra7	2	1	1	2	40		3	26
Ra8	2	1	1	1	35		1	28
Ra9	2	1	1	1	32			29
Ra10	1	1	1	1	34		3	26
Ra11	2	1	1	1	33		2	26	1
Ra12	2	2	2	2	43		3	25	1
Ra13	2	1	1	1	28		1	28
Ra14	1	1	1	2	29		2	27
Ra15	2	2	1	1	28			29
Ra16	2	1	2	1	24		1	26	2
Ra17	2	1	2	1	25		2	26	1
Ra18	2	2	1	1	24			28	1
Ra19	2	1	1	1	29		2	27
Ra20	1	1	1	1	26		1	28
Ra21	2	1	1	1	28		2	27
Ra22	1	2	2	1	24		1	28
Ra23	2	2	1	2	29			28	2
Ra24	2	1	1	1	36		3	25	1
Ra25	2	1	1	1	32		1	28
Ra26	2	1	1	1	32			29
Ra27	1	2	1	1	39		1	27	1
Ra28	2	1	2	1	31			28	1
Ra29	2	1	1	1	37		3	26
Ra30	2	1	1	1	33		2	27
Ra31	2	1	1	1	33		2	27
Ra32	1	2	1	1	34		3	26
Ra33	2	2	2	1	31			29
Ra34	2	2	1	1	30		2	27
Ra35	2	1	1	2	24		2	27
Ra36	2	1	1	1	23		1	26	1
Ra37	2	2	2	1	32		2	26	1
Ra38	2	2	1	1	33			29
Ra39	2	2	1	1	29		1	28
Ra40	2	1	1	1	35		3	26
Ra41	1	2	2	2	25		2	27
Ra42	1	2	1	1	26			29
Ra43	2	2	1	1	30		2	27
Ra44	2	2	1	1	26		1	28
Ra45	2	1	1	1	29		2	27
Ra46	2	1	1	1	29			29
Ra47	2	2	1	1	34			28	1
Ra48	2	2	1	1	31		1	28
Ra49	2	1	1	1	30		2	25	2
Ra50	2	2	1	1	35		1	26	2
Ra51	2	2	1	2	28		2	27
Ra52	2	1	1	1	28		3	26
Ra53	2	2	1	1	33			29
Ra54	1	2	1	1	32		2	27
Ra55	1	2	1	1	29			29
Ra56	1	2	1	2	36		1	28
Ra57	1	1	1	1	32			29
Ra58	2	1	1	1	36		3	26
Ra59	2	1	1	1	32		2	27
Ra60	1	1	1	1	35			29
Ra61	1	1	1	1	29		2	25	2
Ra62	1	2	1	1	24			28	1
Ra63	1	1	1	1	24			29
Ra64	1	1	1	1	25		1	28
Ra65	2	1	2	1	27		2	27	1
Ra66	1	2	2	1	22			28	1
Ra67	1	1	2	1	31		1	28
Ra68	2	1	1	1	22		2	27
Ra69	1	1	1	1	23		3	26
Ra70	1	1	2	1	25		2	27
Ra71	1	1	2	2	21			27	2
Ra72	2	1	2	1	30		2	26	1
Ra73	1	1	1	1	26			29
Ra74	1	1	2	2	28		2	27
Ra75	2	2	1	1	30			29
Ra76	1	1	2	2	23		3	26
Ra77	1	1	1	1	25		2	27
Ra78	1	2	2	2	23			29
Ra79	1	1	2	1	34		3	26
Ra80	1	2	1	1	27		2	26	1
Ra81	2	1	2	2	32		1	26	1
Ra82	2	1	2	1	41		3	24	2
Ra83	1	1	1	2	34			29
Ra84	2	1	1	1	31		1	28
Ra85	2	2	1	1	29			28	1

## Sheet: Fig 3_Histogram data points
SC1	SC2	SC3	SC4	SC5	SC6	ZW
1.39413	1.3576	1.3576	3.56	0.8662	0.5082	5.9519
5.58215	5.9293	2.38	9.74	1.8701	0.2842	11.2723
10.967	5.513	6.71	14.81	2.856	0.5036	6.92
12.1257	6.3826	12.14	2.15	0.8895	1.47704	12.12
1.023	3.2575	17.99	11.6	0.6736	1.48576	5.51
2.403	8.1437	21.58	15	1.6589	1.50712	10.74
6.496	1.9745	2.54	2.4	1.3199	1.65297	5.94
1.901	6.6785	4.39	9.21	1.8699	1.65659	10.98
2.179	1.0896	11.29	13.46	1.875	1.66306	5.39
2.446	10.7735	16.36	7.15	0.8826	1.6711	9.26
7.956	7.0444	20.87	12.85	3.4299	1.68865	6.5
0.791	1.0196	4.68	6.84	2.8252	1.71753	11.32
6.345	7.465	15.92	12.02	2.5668	1.72006	5.04
7.097	1.3269	21.56	4.88	1.7262	1.75109	9.75
9.617	2.1973	1.88	12.62	1.1417	1.75888	4.88
1.882	6.4555	11.74	6.03	2.9167	1.76219	11.58
2.604	10.2983	16.7	14.62	2.8869	1.79285	5.89
9.973	7.7247	20.3	6.05	1.9319	1.85068	9.85
10.26	2.8547	1.5	12.18	1.3718	1.8553	4.93
11.272	1.7419	3.64	4.31	2.7898	1.87718	10.91
2.163	7.6096	11.18	6.5	3.5159	1.90056	6.15
4.349	2.1747	17.52	13.67	1.5947	1.91133	9.85
7.01124	7.7358	20.95	3.11	3.6206	1.95499	5.46
9.233	9.3828	3.19	7.69	1.5135	1.96473	10.87
11.613	5.4841	14.25	13.88	3.3267	2.06774	4.86
1.608	1.6491	19.3	3.13	1.7543	2.08676	11.75
2.328	10.938	2.18	12.84	3.0042	2.12222	4.49
4.945	5.9968	8.46	3.79	3.4836	2.14421	7.74
8.453	4.2581	14.81	12.68	1.9768	2.30913	11.47
8.686	1.4146	17.93	2.86	1.9157	2.31396	6.18
9.618	1.8881	20.71	9.55	2.2328	2.35889	9.73
1.792	6.9598	2.49	13.82	1.6518	2.36802	5.03
4.163	10.0965	6.74	6.59	3.2426	2.3801	8.48
4.759	8.3936	11.25	11.25	3.4151	2.72096	11.39
8.387	1.9786	15.91	14.87	1.9855	2.77499	7.66
11.414	5.9948	19.48	6.25	1.3347	2.96836	11.7
2.356	1.493	3.49	11.51	3.5449	2.97599	5.16
5.302	3.103	13.76	6.21	2.0227	2.9849	8.73
8.082	7.464	17.78	12.49	2.4079	3.02445	10.88
8.883	8.3157	21.11	4.7	2.1556	3.05443	4.31
10.066	0.5742	2.84	7.07	2.5427	3.12699	10.06
5.213	4.049	10.79	14.43	2.5156	3.13601	5.5
0.743	2.3035	19.2	7.13	3.2538	3.16451	10.77
12.226	8.6278	1.68	11.88	0.6799	3.24307	5.03
1.556	4.0656	13.77	7.6	3.0676	3.31796	5.72
6.021	1.6561	16.97	3.74	3.1938	3.36287	8.95
9.78	8.9307	20.39	6.13	0.4638	3.63642	5.97
10.48	3.3475	1.78	10.06	2.2779	3.68253	8.14
5.825	8.9354	7.11	13.91	1.9865	3.69781	11.34
1.474	2.8493	14.39	3.71	2.9359	3.70009	5.56
10.855	9.3798	20.73	10.59	1.9529	3.70044	10.07
5.666	1.2787	3.49	13.85	2.5989	3.70918	5.44
1.092	7.0288	5.27	6.51	0.9337	3.9222	8.87
7.465	3.1826	13.18	9.65	3.0953	3.93846	5.34
5.655	0.434	15.89	11.73	2.5334	4.18048	9.59
1.429	1.0752	20.64	4	1.6119	4.18794	11.71
9.841	5.6604	1.87	6.51	2.0823	4.32282	5.26
6.631	8.4859	13.03	10.23	2.7575	4.44597	8.86
1.525	6.6827	19.35	14.68	1.1761	4.62165	11.46
9.519	2.3972	2.89	7.01	3.2481	4.64486	5.35
5.636	8.9199	7.25	10.42	2.574	4.78747	7.16
1.382	2.9831	13.72	12.54	1.2562	4.84367	9.81
7.451	7.1698	21.78	3.14	0.7718	4.86093	5.38
4.446	0.9018	1.85	6.72	3.7992	4.87249	12.09
1.135	7.8816	7.27	13.57	1.6987	5.09645	4.74
9.463	2.3258	11.33	15.48	2.5038	5.10843	8.33
2.75	5.6994	16.45	6.36	1.2472	5.11793	12.16
11.382	2.5514	20.34	13.1	1.4098	5.14505	5.95
5.571	1.5133	3.85	2.5	1.6218	5.16367	10.15
2.341	1.8225	9.63	9.45	2.8122	5.1988	7.74
10.812	7.1959	14.81	14.62	3.0261	5.2296	11.02
4.951	5.131	18.8	5.25	0.7177	5.23549	7.95
1.171	1.0065	21.81	8.51	2.8727	5.30211	5.17
7.353	6.9861	1.66	14.09	0.217	5.34022	9.45
3.11	2.9451	12.83	1.52	1.0832	5.35379	6.45
6.118	0.7688	19.54	8.67	2.0871	5.38477	10.72
1.662	11.1751	1.62	13.6	3.073	5.38723	7.41
5.681	5.4315	3.83	8.22	1.1065	5.39388	11.99
3.314	10.5177	9.28	13.94	0.8906	5.46659	5.8
10.447	4.9786	15	3.11	1.8759	5.47409	7.99
3.937	9.5899	16.22	5.79	1.5369	5.50221	11.62
9.714	2.6515	19.34	12.13	2.0869	5.53634	6.83
3.283	9.997	1.71	4.23	2.092	5.56329	9.68
11.442	8.1352	3.27	7.24	1.0996	5.60822	4.88
7.494	2.1196	9.53	8.63	3.6469	5.64111	8.46
0.978	8.9806	13.94	13.92	3.0422	5.71483	6.67
12.177	3.3229	15.9	5.51	2.7838	5.73587	10.21
5.753	1.069	21.54	10.27	1.9432	5.7688	4.37
0.593	9.2812	3.05	14.17	1.3587	5.78201	11.78
10.647	3.723	6.61	6.44	3.1337	5.80466	4.69
6.029	1.3081	13.84	13.22	3.1039	5.81153	10.58
1.684	9.8996	15.57	5.37	2.1489	5.82873	5.63
9.779	8.5162	17.31	11.89	1.5888	5.83481	7.79
4.001	3.1739	21.02	4.73	3.0068	5.99776	12.26
1.589	9.9226	1.49	10.36	3.7329	6.05232	8.27
10.427	5.754	6.69	14.26	1.8117	6.09335	10.52
8.003	2.2777	10.62	4.01	3.8376	6.11313	6.43
1.355	9.5634	15.47	10.65	1.7305	6.13198	10.15
11.128	3.2919	19.74	5.26	3.5437	6.1657	5.47
7.106	1.3677	4.11	9.41	10.94	6.2301	8.48
4.124	11.0854	11.07	14.67	7.919	6.24794	12.13
0.764	6.7883	13.97	5.6	10.89	6.30355	8
11.509	0.9138	18.39	12.23	11.235	6.37839	11.18
4.362	10.7194	20.48	14.83	10.92	6.39725	5.04
1.875	2.5044	1.22	1.34	6.021	6.41122	10.81
3.629	2.2529	3.95	11.95	8.461	6.61944	5.55
11.808	8.0194	7.18	15.1	10.63	6.68379	12.25
8.956	10.85	11.38	2.92	8.854	6.73304	5.21
5.991	7.3462	20.59	4.47	9.69	6.80586	9.1
1.92	2.9725	2.5	8.23	5.137	6.97254	4.4
10.935	1.1085	10.4	11.54	10.57	6.99551	11.21
4.546	10.0841	16.94	14.76	10.42	7.01318	5.85
3.054	3.4482	20.52	6.59	5.61	7.02362	10.9
0.875	1.1117	7.29	10.57	11.24	7.03952	4.73
11.081	10.604	13.23	15.41	8.68	7.05988	6.53
3.523	3.5	15.79	2.22	8.76	7.09288	10.81
10.528	9.768	17.96	10.54	9.33	7.09716	6.4
6.216	5.2824	20.64	14.76	5.62	7.14469	10.96
1.38	2.2401	3.35	4.42	10.58	7.2007	4.96
11.973	10.1265	8.64	11.23	8.45	7.23076	9.03
2.979	4.8575	14.79	9.18	5.59	7.27506	7.92
7.892	8.3338	17.96	14.88	9.5429	7.27824	11.02
4.957	4.2904	21.28	5.68	11.1	7.31725	5
1.526	11.0943	2.14	10.18	5.148	7.45376	11.28
11.035	6.8366	7.28	14.44	6.821	7.49567	6.66
7.013	0.7896	18.37	3.86	10.25	7.51129	10.89
3.965	9.0031	2.47	9.71	8.23	7.52651	5.42
0.632	2.6694	9.85	12.36	8.25	7.55164	10.43
11.143	8.9052	16.54	15.4	10.36	7.58097	5.44
8.935	1.2051	21.48	2.98	10.69	7.65005	10.83
4.065	10.5165	2.27	6.28	5.02	7.65932	7.51
11.381	3.756	6.91	11.77	11.05	7.6678	11.7
6.353	10.1297	17.16	15.16	10.45	7.66795	7.1
1.419	4.7065	20.97	1.65	10.75	7.68798	11.91
11.424	6.9254	2.94	5.91	4.84	7.69544	5.73
8.199	2.8501	9.05	9.54	10.47	7.73584	10.71
3.295	10.2921	15.12	15.13	10.76	7.84262	4.94
7.316	4.4267	21.49	8.69	10.64	7.84843	9.1
3.71	1.0712	2.21	11.63	9.32	7.86678	6.46
5.572	8.559	19.51	14.37	9.87	7.87689	10.26
2.608	4.7912	2.54	6.82	10.7	7.91565	5.42
11.156	2.0509	6.77	11.73	7.54	7.92864	11.73
5.385	10.7823	14.43	14.93	10.15	7.93261	9.35
1.429	2.7225	18.11	4.59	11.08	7.93533	5.56
10.574	7.7334	21.19	10.11	9.55	7.96704	10.93
7.464	2.9777	4.26	14.42	8.15	8.05411	5.2
3.14	9.9929	16.45	4.78	10.03	8.05998	7.39
9.125	2.5721	20.46	8.23	6.72	8.06482	10.95
5.114	10.1285	1.85	11.98	6.18	8.06894	8.36
2.371	4.9042	8.47	15.24	10.73	8.08703	11.47
0.932	2.6996	16.04	4.37	10.37	8.15563	5.78
11.331	9.8559	20.65	11.31	6.53	8.17866	11.48
8.002	4.6344	1.81	3.06	11.19	8.18898	6.58
2.536	1.4135	4.48	5.41	9.68	8.20266	11.72
11.501	6.8656	10.88	2.68	10.93	8.2618	6.12
8.929	1.0606	18.46	5.29	7.44	8.30371	10.44
4.597	7.6315	2.36	10.54	11.1	8.32461	11.86
1.508	3.2935	3.57	13.62	8.78		9.39
11.254	6.5294	7.03	2.65	6.91		7.52
5.212	2.8208	10.9	5.22	9.53		10.26
1.476	1.0863	16.75	12.34	7.92		6.6
7.701	9.3455	21.21	3.92	9.9		9.07
1.601	2.4973	1.95	8.73	10.58		11.66
11.802	8.9676	4.31	13.92	5.64		4.65
8.216	1.5921	15.3	1.65	10.55		11.87
4.669	8.3769	21.5	10.36	8.68		5.43
1.025	3.6405	3.37	14.85	5.648		11.82
7.905	1.386	9.24	5.49	9.87		5.45
1.019	6.5063	15.28	7.07	7.55		11.67
7.941	9.9978	21.18	13.35	11.22		5.34
1.349	7.7918	1.55	7.08	8.84		9.28
1.688	4.9796	10.36	13.41	5.1		11.74
8.893	0.9981	16.53	3.78	10.01		6.34
10.907	11.1228	21.08	8.41	8.28		10.18
6.311	8.0362	1.34	14.52	10.9		5.07
1.308	5.4296	7.47	2.54	10.15		8.17
10.646	2.1024	14.63	8.06	5.62		9.74
7.713	8.3342	21.24	14.35	11.4		5.69
3.657	1.5176	3.74	1.35	8.29		6.71
18.82	6.505	8.71	8.12	10.74		11.57
26.82	3.3799	12.62	15.41	7.197		6.11
32.02	8.2661	16.81	4.83	10.71		11.39
2.015	2.0969	20.31	13.18	10.76		6.08
12.079	6.8009	2.3	4.61	5.46		8.15
12.557	1.212	11.45	11.54	11.42
6.875	10.8959	15.56	14.29	8.44
2.724	7.1668	19.34	5.13	7.78
6.817	1.142	1.55	11.93	5.21
1.344	7.5874	3.62	4.07	10.95
6.666	1.4493	7.6	6.12	7.19
2.222	2.3197	10.76	12.13	10.32
8.277	6.5779	20.1	5.3	5.47
2.5	10.4207	3.51	13.65	10.46
9.939	7.8471	9.61	8.18	7.32
1.112	2.9771	14.59	13.56	9.68
9.938	1.8643	18.23	8.39	4.92
7.418	7.732	4.85	13.19	8.99
2.767	2.2971	7.81	6.6	10.5
2.203	7.8582	12.17	12.61	11.07
10.294	9.5052	16.93	6.3	8.05
2.925	5.6065	5.56	10.67	11.02
10.581	1.7715	12.27	14.08	11.36
11.593	11.0604	18.04	2.26	11.05
9.554	6.1192	3.45	10.29	6.15
4.67	4.3805	15.76	14.32	8.59
2.484	1.537	20.21	2.98	10.76
11.934	2.0105	2.7	7.64	8.98
7.322	7.0822	13.42	12.03	9.82
1.929	13.7729	20.56	13.87	5.26
9.007	20.2207	1.82	3.75	10.7
5.266	26.1403	8.05	9.88	10.55
2.649	14.5105	10.99	14.95	5.74
8.774	19.632	14.55	2.29	11.37
5.08	21.4627	19.17	11.74	8.81
11.735	15.8003	21.44	15.14	8.89
8.708	20.7341	2.72	2.54	9.46
4.484	25.0012	15.43	9.35	5.75
2.113	21.461	19.73	13.6	10.71
8.403	23.627	3.4	7.29	8.58
2.677	15.083	7.59	12.99	11.78
5.623	20.7041	15.16	6.98
9.204	25.3478	19.5	12.16
10.387	16.5765	2.1	5.02
5.534	18.7563	11.25	12.76
1.064	25.4535	15.54	6.753
12.547	16.1211	19.3	12.763
10.101	18.6619	3.25	6.453
6.342	25.4516	8.24	10.823
1.877	20.5288	9.9	14.233
10.801	25.1147	13.68	2.413
6.146	13.337	1.46	10.443
1.795	17.5395	6.59	14.473
11.176	23.9515	10.84	3.133
5.987	14.9684	14.07	7.793
1.413	20.2068	19.08	12.183
7.786	25.3946	3.4	14.023
5.976	13.4272	12.86	6.341
1.75	20.4369	17.38	12.875
10.162	25.5679	19.83
6.952	15.9196	5.93
1.846	22.1917	13.57
9.84	15.0108	19.66
5.957	19.6003	2.33
1.703	25.986	13.3
7.772	14.2492	17.59
4.767	21.3773	21.21
1.456	24.6543	3.69
9.784	15.922	5.9
3.071	22.4176	13.49
11.703	24.5403	17.99
5.892	14.7019	19.87
14.52	19.5965	2.16
21.46	24.9596	14.47
27.91	14.3812	19.2
32.7	23.3395	1.94
13.82	16.6838	3.77
28.53	24.1004	10.63
32.37	25.4949	15.35
24.18	16.2414	19.85
26.1	25.3091	21.47
29.06	13.5205	6.31
32.28	19.9683	13.49
15.19	25.8879	20.46
20.66	14.2581	4.36
24.54	19.3796	14.45
30.38	21.2103	19.64
18.75	15.5479	21.49
24.26	20.4817	3.63
26.37	24.7488	10.37
32.51	21.2086	13.31
17.98	23.3746	20.76
24.05	14.8306	1.74
18.56	20.4517	5.8
22.69	25.0954	10.04
27.09	16.324	13.36
31.26	18.5039	21.23
33.1	25.2011	2.25
21.06	15.8687	6.35
33.04	18.4095	17.01
14.54	25.1992	20.73
17.69	20.2764	1.96
23.92	24.8623	3.69
27.65	13.0846	10.31
33.35	17.2871	18.58
19.36	23.699	20.38
27.94	14.716	5.61
33.76	19.9544	9.93
14.38	25.1422	15.41
17.9	14.1664	17.94
26.22	16.2855	19.76
32.26	23.3344	21.12
13.93	13.2022	1.81
20.94	17.0856	5.98
28.31	20.8439	11.73
32.54	24.5894	19.85
18.88	13.8488	1.6
23.91	20.5893	4.84
26.42	25.6506	12.03
29.38	14.5066	21.68
32.71	16.2282	2.75
14.28	19.7096	5.89
19.88	22.4184	8.89
26.06	25.5866	15.31
31.79	12.4634	20.26
14.8	19.0645	2.55
20.63	22.7989	14.31
23.53	24.7203	18.15
32.12	16.5835	20.85
14.56	22.5951	3.78
20.56	23.755	8.97
25.3	13.7167	17.68
29.04	24.0415	21.28
32.23	15.2865	1.48
14.53	18.754	4.17
20.59	25.3842	6.9
24	14.0443	11.01
28.1	21.6847	16.89
17.23	13.9712	21.03
23.58	19.2503	4.12
32.2	23.7123	8.46
20.05	14.0118	16.01
22.91	20.6626	21.59
27.06	25.4072	2.6246
30.59	13.3934	6.8746
31.82	21.7928	11.3846
14.83	25.1719	16.0446
19.81	14.0814	19.6146
25.33	18.043	3.6246
27.44	22.664	13.8946
30.51	23.2871	17.9146
33.32	19.2318	21.2446
22.23	24.9425	2.9746
30.18	15.4329	10.9246
33.39	19.5118	19.3346
16.29	23.7535	1.8146
25.6	16.3999	13.9046
30.05	19.738	17.1046
33.42	25.8815	20.5246
14.17	12.7914	1.9146
22.86	15.8343	7.2446
27.36	24.6478	14.5246
33.25	14.8475	20.8646
14.46	23.4942	3.6246
22.27	13.9126	5.4046
26.9	18.3693	13.3146
31.92	25.0249	16.0246
22.16	19.9946	20.7746
27.73	25.5292	2.046
31.93	14.6665	13.1646
18.27	20.1799	19.4846
25.22	25.3135	3.0246
29.73	19.6443	7.3846
31.56	25.8233	13.8546
19.11	15.725	21.9146
25.3	20.7932	3.9366
29.61	25.018	5.7166
14.81	15.4683	13.6266
26	19.0424	16.3366
29.92	24.7207	3.3366
32.41	19.6359	7.6966
15.81	23.3892	14.1666
22.84	25.8267	22.2266
32.92	14.9509	2.122
14.57	18.537	6.292
20.27	24.7365	12.042
28.29	22.6405	20.162
33.42	16.7989
14.56	21.2787
19.94	25.3837
26.6	15.8427
32.83	25.489
17.14	13.9968
22.99	20.1162
28.31	25.1083
31.46	19.6475
18.73	25.7493
22.9	22.468
28.52	24.1357
33.83	15.1247
18.19	18.6561
24.44	25.9609
28.79	14.903
31.52	21.7049
33.46	25.2866
20.01	13.9332
27.69	23.3969
32.06	16.545
17.29	19.8959
21.47	25.3018
25.33	17.8356
26.73	20.3354
32.44	22.5551
18.2	25.1426
22.68	17.9976
27.98	25.7026
32.41	19.0162
16.92	23.2433
22.66	14.1538
23.6	18.2529
26.13	25.305
29.9	15.7615
32.64	20.4031
21.05	22.505
23.59	24.699
30.1	17.7831
33.15	23.0495
17.16	16.055
19.54	21.7578
28.9	24.5087
33.17	15.6938
22	21.6529
28.17	12.7204
30.15	19.7436
32.02	25.396
33.54	15.0618
19.29	22.4093
24.69	26.2653
29.43	16.4772
32.09	22.6701
19.12	25.407
27.41	16.8202
32.53	18.7283
23.93	24.9746
27.17	13.1444
33.15	21.1577
22	24.8582
24.15	12.9905
26.74	20.2833
29.57	23.3032
18.14	25.2011
22.62	14.8378
28.03	19.8706
32.55	22.5896
19.92	17.6603
23.17	23.501
26.3	25.6665
30.51	17.1346
32.13	24.4044
33.66	25.6665
20.02	17.1346
25.62	24.4044
32.09
15.43
19.68
22.23
26.51
29.95
32.79
14.9
19.33
22.65
28.5
33.22
15.5
25.29
30.27
32.97
14.57
22.24
31.3
17.56
20.64
26.71
32.57
30.51
32.85
15.22
21.85
28.47
32.94
22.43
26.61
29.69
32.75
21.16
26.38
32.85
14.74
19.44
27.75
31.68
32.78
16.02
22.66
30.83
33.33
27.75
30.73
33.59
13.92
20.33
25.99
29.09
32.47
16.47
20.46
24.31
30.78
33.09
18.91
27.17
29.54
31.26
33.41
17.17
18.66
20.9
24.74
29.82
32.93
32.411
15.751
20.001
22.551
26.831
30.271
33.111
15.221
19.651
22.971
28.821
33.541
15.821
25.611
30.591
33.291
14.891
22.561
31.621
17.881
20.961
27.031
32.891
30.831
33.171
15.541
22.171
28.791
33.261
22.751
26.931
30.011
33.071
21.481
26.701
33.171
15.061
19.761
28.071
32.001
33.101
16.341
22.981
31.151
33.651
28.071
31.051
33.911
14.241
20.651
26.311
29.411
32.791
16.791
20.781
24.631
31.101
33.411
19.231
27.491
29.861
31.581
33.731
17.491
18.981
21.221
25.061
33.251
